# Supplementary material for: Enhancing HACCP Decisions: A Comparative Risk Assessment for Table Olive Processing
Source: Foods. 2026 Jun 14;15(12):2153. doi: 10.3390/foods15122153 (PMC13298240; doi:10.3390/foods15122153)
Supplement: Supplementary file 1 [file foods-15-02153-s001.zip]

Archive with 2 entries (2 files):
- Figures S1 and S2  format PPT.pptx
- foods-4334302-Supplementary Materials.pdf
